# Supplementary material for: IL-4 and SDF-1 Increase Adipose Tissue-Derived Stromal Cell Ability to Improve Rat Skeletal Muscle Regeneration
Source: Int J Mol Sci. 2020 May 7;21(9):3302. doi: 10.3390/ijms21093302 (PMC7246596; doi:10.3390/ijms21093302)
Supplement: Supplementary file 1 [file ijms-21-03302-s001.zip]

Archive with 1 entries (1 files):
- ijms-758744-SI.pdf
